# Supplementary material for: A growing animal model for neonatal repair of large diaphragmatic defects to evaluate patch function and outcome
Source: PLoS One. 2017 Mar 30;12(3):e0174332. doi: 10.1371/journal.pone.0174332 (PMC5373533; doi:10.1371/journal.pone.0174332)
Supplement: S1 Minimal Dataset — (XLSX) [file pone.0174332.s001.xlsx]

## Sheet: figure 2
	Survival time (hrs)	Complete Left HD	3x3cm defect (ETT)	3x3cm defect (LMA)
no tag	0.5	1
52	0.5	1
51	0.5	1
49	720	1
50	720	1
2	720	1
55	2160	0
53	1	1
54	2	1
93	2	1
92	264	1
94	360	1
95	48	1
17	2160			0
18	2160			0
19	2160			0
20	2160			0
21	2160			0
22	1			1
23	2160			0
24	2160			0
25	1			1
26	2160			0
27	2160			0
28	2160			0
29	1			1
30	1			1
31	2160			0
32	2160			0
33	1			1
34	2160			0
156	2160			0
166	2160			0
163	2160			0
164	2160			0
161	2160			0
160	2160			0
155	1			1
162	2160			0
165	2160			0
158	1800			1
159	1752			1
154	2160			0
157	2160			0
100	2160		0
No Tag	1176		1
99	480		1
96	312		1
97	384		1
98	2160		0
1	672		1
2	792		1
3	1176		1
4	2160		0
5	48		1
6	2160		0
7	408		1
8	2160		0
9	2160		0
10	792		1
11	2160		0
12	552		1
14	336		1
15	432		1
16	312		1
No Tag	0		1
No Tag	0		1
13	0		1

## Sheet: Figure 4c
Sham	Goretex
67.3624	69.0702
78.0234	53.5532
50.4806	69.4106
52.648	71.8586
80.0529
70.0288

## Sheet: Figure 4d
Sham	Goretex
8.22734	2.65471
7.75139	10.1676
6.59216	8.14188
6.81335	11.2847
5.86105
7.25407

## Sheet: Figure 5b
Sham: Rest	Sham: Occluded	Goretex: Rest	Goretex: Occluded
9.53819	23.1634	5.9912	9.80993
3.29218	6.24881	8.32483	16.9677
8.71437	20.3523	6.86218	10.7467
5.2758	13.8814	8.38917	14.9542
6.31402	11.0441

## Sheet: figure 5c
Sham	Goretex
142.849	63.739
89.808	103.821
133.548	56.6075
163.114	78.2563
74.9144

## Sheet: Figure 5d
	Sham 1	Sham 2	Sham 3	Sham 4	Sham 5		Goretex 1	Goretex 2	Goretex 3	Goretex 4	Goretex 5	Goretex 6
0-1000	1	0	1.9	35.6	0		50.5	0	0	0	1.9	0
1000-2000	42.3	6	34.6	51.5	7		40.6	8.7	16.8	6.5	44.8	0
2000-3000	28.8	34	31.7	12.9	17.7		8.9	17.5	38.6	30.8	30.5	10
3000-4000	19.2	20	18.2	0	23.9		0	33	32.7	25.2	12.4	36
4000-5000	3.8	21	5.8	0	19.5		0	22.3	7.9	14	5.7	36
5000-6000	2.9	12	3.8	0	12.4		0	5.8	3	5.6	1	10
6000-7000	1.9	3	1.9	0	6.2		0	5.8	1	12.1	3.8	4
7000-8000	0	1	1	0	5.3		0	3.8	0	4.6	0	1
>8000	0	3	1	0	7.9		0	2.9	0	0.9	0	3
